# Supplementary material for: Targeted Genetic Sequencing Analysis of 223 Cases of Pseudomyxoma Peritonei Treated by Cytoreductive Surgery and Hyperthermic Intraperitoneal Chemotherapy Shows Survival Related to GNAS and KRAS Status
Source: Cancer Med. 2024 Oct 22;13(20):e70340. doi: 10.1002/cam4.70340 (PMC11494485; doi:10.1002/cam4.70340)
Supplement: Supplementary file 1 — Data S1. [file CAM4-13-e70340-s002.xlsx]

## Sheet: Sup Table 1 - Target regions
Supplementary Table 1. Target Regions (hg38)
chr1	22078430	22078509	PoolA_CDC42_22404923_22405002
chr1	22078510	22078568	PoolB_CDC42_22404991_22405061
chr1	22078569	22078624	PoolA_CDC42_22405050_22405117
chr1	22081683	22081772	PoolB_CDC42_22408176_22408265
chr1	22081773	22081820	PoolA_CDC42_22408238_22408313
chr1	22086367	22086435	PoolB_CDC42_22412860_22412928
chr1	22086436	22086509	PoolA_CDC42_22412921_22413002
chr1	22086537	22086609	PoolB_CDC42_22413030_22413102
chr1	22086626	22086706	PoolA_CDC42_22413119_22413199
chr1	22086707	22086786	PoolB_CDC42_22413188_22413279
chr1	22086787	22086853	PoolA_CDC42_22413268_22413346
chr1	22086854	22086914	PoolB_CDC42_22413335_22413407
chr1	22089907	22089995	PoolA_CDC42_22416400_22416488
chr1	22089996	22090063	PoolB_CDC42_22416474_22416556
chr1	22091396	22091476	PoolA_CDC42_22417889_22417969
chr1	22091477	22091546	PoolB_CDC42_22417958_22418039
chr1	43349298	43349415	CHP2_MPL_1
chr1	114709565	114709648	CHP2_NRAS_3
chr1	114713884	114713963	CHP2_NRAS_2
chr1	114716069	114716153	CHP2_NRAS_1
chr1	150927617	150927709	PoolA_SETDB1_150900093_150900185
chr1	150927710	150927772	PoolB_SETDB1_150900174_150900248
chr1	150927773	150927841	PoolA_SETDB1_150900237_150900317
chr1	150927842	150927924	PoolB_SETDB1_150900306_150900400
chr1	150927925	150928001	PoolA_SETDB1_150900390_150900477
chr1	150929869	150929953	PoolB_SETDB1_150902345_150902429
chr1	150929954	150930021	PoolA_SETDB1_150902418_150902497
chr1	150930022	150930094	PoolB_SETDB1_150902486_150902570
chr1	150930095	150930158	PoolA_SETDB1_150902559_150902634
chr1	150939897	150939977	PoolB_SETDB1_150912373_150912453
chr1	150939978	150940051	PoolA_SETDB1_150912442_150912527
chr1	150941291	150941375	PoolB_SETDB1_150913767_150913851
chr1	150941376	150941454	PoolA_SETDB1_150913840_150913930
chr1	150942514	150942607	PoolB_SETDB1_150914990_150915083
chr1	150942608	150942688	PoolA_SETDB1_150915072_150915164
chr1	150942689	150942759	PoolB_SETDB1_150915153_150915235
chr1	150942782	150942855	PoolA_SETDB1_150915258_150915331
chr1	150942856	150942912	PoolB_SETDB1_150915318_150915388
chr1	150942958	150943037	PoolA_SETDB1_150915434_150915513
chr1	150943038	150943107	PoolB_SETDB1_150915502_150915583
chr1	150943833	150943920	PoolA_SETDB1_150916309_150916396
chr1	150943921	150943993	PoolB_SETDB1_150916385_150916469
chr1	150943994	150944059	PoolA_SETDB1_150916458_150916535
chr1	150944869	150944956	PoolB_SETDB1_150917345_150917432
chr1	150944957	150945026	PoolA_SETDB1_150917421_150917502
chr1	150945027	150945110	PoolB_SETDB1_150917495_150917586
chr1	150945111	150945187	PoolA_SETDB1_150917580_150917663
chr1	150946846	150946935	PoolB_SETDB1_150919322_150919411
chr1	150946936	150947000	PoolA_SETDB1_150919400_150919476
chr1	150947001	150947071	PoolB_SETDB1_150919463_150919547
chr1	150949093	150949185	PoolA_SETDB1_150921569_150921661
chr1	150949186	150949269	PoolB_SETDB1_150921657_150921745
chr1	150949270	150949332	PoolA_SETDB1_150921732_150921808
chr1	150949354	150949432	PoolB_SETDB1_150921830_150921908
chr1	150949433	150949500	PoolA_SETDB1_150921891_150921976
chr1	150949501	150949585	PoolB_SETDB1_150921967_150922061
chr1	150950427	150950523	PoolA_SETDB1_150922903_150922999
chr1	150950524	150950575	PoolB_SETDB1_150922959_150923051
chr1	150950591	150950672	PoolA_SETDB1_150923067_150923148
chr1	150950673	150950735	PoolB_SETDB1_150923135_150923211
chr1	150950769	150950842	PoolA_SETDB1_150923245_150923318
chr1	150950843	150950911	PoolB_SETDB1_150923307_150923387
chr1	150950912	150950994	PoolA_SETDB1_150923376_150923470
chr1	150950995	150951048	PoolB_SETDB1_150923449_150923524
chr1	150951049	150951118	PoolA_SETDB1_150923513_150923594
chr1	150951295	150951377	PoolB_SETDB1_150923771_150923853
chr1	150951378	150951447	PoolA_SETDB1_150923842_150923923
chr1	150951448	150951515	PoolB_SETDB1_150923912_150923991
chr1	150959149	150959232	PoolA_SETDB1_150931625_150931708
chr1	150959233	150959301	PoolB_SETDB1_150931697_150931777
chr1	150959302	150959372	PoolA_SETDB1_150931763_150931848
chr1	150960542	150960631	PoolB_SETDB1_150933018_150933107
chr1	150960632	150960713	PoolA_SETDB1_150933096_150933189
chr1	150960713	150960793	PoolB_SETDB1_150933189_150933269
chr1	150960794	150960860	PoolA_SETDB1_150933258_150933336
chr1	150960884	150960966	PoolB_SETDB1_150933360_150933442
chr1	150960967	150961049	PoolA_SETDB1_150933433_150933525
chr1	150961049	150961140	PoolB_SETDB1_150933525_150933616
chr1	150961158	150961250	PoolA_SETDB1_150933634_150933726
chr1	150962068	150962153	PoolB_SETDB1_150934544_150934629
chr1	150962520	150962611	PoolA_SETDB1_150934996_150935087
chr1	150962612	150962685	PoolB_SETDB1_150935076_150935161
chr1	150962686	150962753	PoolA_SETDB1_150935150_150935229
chr1	150962945	150963041	PoolB_SETDB1_150935421_150935517
chr1	150963042	150963087	PoolA_SETDB1_150935469_150935563
chr1	150963088	150963152	PoolB_SETDB1_150935553_150935628
chr1	150963153	150963225	PoolA_SETDB1_150935617_150935701
chr1	150963487	150963568	PoolB_SETDB1_150935963_150936044
chr1	150963569	150963644	PoolA_SETDB1_150936033_150936120
chr1	150963645	150963691	PoolB_SETDB1_150936094_150936167
chr1	150963943	150964037	PoolA_SETDB1_150936419_150936513
chr1	150964038	150964119	PoolB_SETDB1_150936504_150936595
chr1	150964174	150964261	PoolA_SETDB1_150936650_150936737
chr1	150964262	150964337	PoolB_SETDB1_150936726_150936813
chr1	150964338	150964410	PoolA_SETDB1_150936802_150936886
chr10	43113619	43113734	CHP2_RET_1
chr10	43114427	43114562	CHP2_RET_2
chr10	43118347	43118445	CHP2_RET_3
chr10	43120099	43120239	CHP2_RET_4
chr10	43121867	43121985	CHP2_RET_5
chr10	87864451	87864543	CHP2_PTEN_1
chr10	87925502	87925617	CHP2_PTEN_2
chr10	87933057	87933163	CHP2_PTEN_3
chr10	87952048	87952175	CHP2_PTEN_4
chr10	87957747	87957863	CHP2_PTEN_5
chr10	87957910	87958023	CHP2_PTEN_6
chr10	87960939	87960990	CHP2_PTEN_7
chr10	87961028	87961143	CHP2_PTEN_8
chr10	121498439	121498531	CHP2_FGFR2_4
chr10	121515208	121515321	CHP2_FGFR2_3
chr10	121519904	121520030	CHP2_FGFR2_2
chr10	121520094	121520199	CHP2_FGFR2_1
chr11	533813	533930	CHP2_HRAS_2
chr11	534221	534308	CHP2_HRAS_1
chr11	108247039	108247138	CHP2_ATM_1
chr11	108249089	108249164	CHP2_ATM_2
chr11	108252789	108252891	CHP2_ATM_3
chr11	108267205	108267298	CHP2_ATM_4
chr11	108284357	108284453	CHP2_ATM_5
chr11	108299730	108299829	CHP2_ATM_6
chr11	108301636	108301740	CHP2_ATM_7
chr11	108302904	108302976	CHP2_ATM_8
chr11	108310176	108310233	CHP2_ATM_9
chr11	108330189	108330266	CHP2_ATM_10
chr11	108333908	108333957	CHP2_ATM_11
chr11	108335005	108335089	CHP2_ATM_12
chr11	108335797	108335901	CHP2_ATM_13
chr11	108347289	108347417	CHP2_ATM_14
chr11	108354823	108354905	CHP2_ATM_15
chr11	108365316	108365413	CHP2_ATM_16
chr11	108365460	108365558	CHP2_ATM_17
chr12	25225616	25225724	CHP2_KRAS_3
chr12	25227327	25227430	CHP2_KRAS_2
chr12	25245253	25245370	CHP2_KRAS_1
chr12	112450315	112450424	CHP2_PTPN11_1
chr12	112489032	112489157	CHP2_PTPN11_2
chr12	120993569	120993656	CHP2_HNF1A_1
chr12	120994208	120994296	CHP2_HNF1A_2
chr13	28018443	28018526	CHP2_FLT3_4
chr13	28028139	28028242	CHP2_FLT3_3
chr13	28034091	28034211	CHP2_FLT3_2
chr13	28035957	28036047	CHP2_FLT3_1
chr13	48345088	48345176	CHP2_RB1_1
chr13	48349004	48349119	CHP2_RB1_2
chr13	48367466	48367588	CHP2_RB1_3
chr13	48368462	48368575	CHP2_RB1_4
chr13	48379618	48379738	CHP2_RB1_5
chr13	48381390	48381469	CHP2_RB1_6
chr13	48452970	48453042	CHP2_RB1_7
chr13	48459692	48459798	CHP2_RB1_8
chr13	48463711	48463796	CHP2_RB1_9
chr13	48465014	48465096	CHP2_RB1_10
chr14	104775097	104775182	CHP2_AKT1_2
chr14	104780109	104780246	CHP2_AKT1_1
chr15	90088593	90088722	CHP2_IDH2_1
chr16	2163824	2163926	PoolA_TRAF7_2213825_2213927
chr16	2163927	2164016	PoolB_TRAF7_2213918_2214017
chr16	2164017	2164058	PoolA_TRAF7_2213958_2214059
chr16	2165822	2165917	PoolB_TRAF7_2215823_2215918
chr16	2165918	2165996	PoolA_TRAF7_2215903_2215997
chr16	2167982	2168077	PoolB_TRAF7_2217983_2218078
chr16	2168078	2168155	PoolA_TRAF7_2218067_2218156
chr16	2168156	2168234	PoolB_TRAF7_2218145_2218235
chr16	2170615	2170721	PoolA_TRAF7_2220616_2220722
chr16	2170722	2170817	PoolB_TRAF7_2220714_2220818
chr16	2171175	2171263	PoolA_TRAF7_2221176_2221264
chr16	2171264	2171338	PoolB_TRAF7_2221249_2221339
chr16	2171503	2171600	PoolA_TRAF7_2221504_2221601
chr16	2172130	2172226	PoolB_TRAF7_2222131_2222227
chr16	2172227	2172315	PoolA_TRAF7_2222216_2222316
chr16	2172365	2172456	PoolB_TRAF7_2222366_2222457
chr16	2172457	2172524	PoolA_TRAF7_2222432_2222525
chr16	2172525	2172583	PoolB_TRAF7_2222492_2222584
chr16	2172584	2172643	PoolA_TRAF7_2222559_2222644
chr16	2173113	2173209	PoolB_TRAF7_2223114_2223210
chr16	2173209	2173306	PoolA_TRAF7_2223210_2223307
chr16	2173307	2173387	PoolB_TRAF7_2223290_2223388
chr16	2173388	2173472	PoolA_TRAF7_2223377_2223473
chr16	2173479	2173578	PoolB_TRAF7_2223480_2223579
chr16	2173579	2173633	PoolA_TRAF7_2223553_2223634
chr16	2173735	2173823	PoolB_TRAF7_2223736_2223824
chr16	2173824	2173908	PoolA_TRAF7_2223810_2223909
chr16	2173928	2174023	PoolB_TRAF7_2223929_2224024
chr16	2174024	2174117	PoolA_TRAF7_2224018_2224118
chr16	2174192	2174275	PoolB_TRAF7_2224193_2224276
chr16	2174276	2174359	PoolA_TRAF7_2224268_2224360
chr16	2175040	2175136	PoolB_TRAF7_2225041_2225137
chr16	2175137	2175213	PoolA_TRAF7_2225126_2225214
chr16	2175232	2175322	PoolB_TRAF7_2225233_2225323
chr16	2175323	2175403	PoolA_TRAF7_2225312_2225404
chr16	2175404	2175476	PoolB_TRAF7_2225393_2225477
chr16	2175512	2175613	PoolA_TRAF7_2225513_2225614
chr16	2175614	2175692	PoolB_TRAF7_2225603_2225693
chr16	2175763	2175862	PoolA_TRAF7_2225764_2225863
chr16	2175863	2175934	PoolB_TRAF7_2225850_2225935
chr16	2175935	2176007	PoolA_TRAF7_2225924_2226008
chr16	2176022	2176121	PoolB_TRAF7_2226023_2226122
chr16	2176122	2176146	PoolA_TRAF7_2226064_2226147
chr16	2176178	2176269	PoolB_TRAF7_2226179_2226270
chr16	2176270	2176361	PoolA_TRAF7_2226259_2226362
chr16	2176385	2176484	PoolB_TRAF7_2226386_2226485
chr16	2176502	2176604	PoolA_TRAF7_2226503_2226605
chr16	2176605	2176677	PoolB_TRAF7_2226584_2226678
chr16	2176692	2176779	PoolA_TRAF7_2226693_2226780
chr16	2176780	2176852	PoolB_TRAF7_2226761_2226853
chr16	2176853	2176950	PoolA_TRAF7_2226851_2226951
chr16	2176951	2177033	PoolB_TRAF7_2226940_2227034
chr16	2177034	2177105	PoolA_TRAF7_2227006_2227106
chr16	2177106	2177193	PoolB_TRAF7_2227104_2227194
chr16	2177194	2177288	PoolA_TRAF7_2227183_2227289
chr16	2177305	2177396	PoolB_TRAF7_2227306_2227397
chr16	2177407	2177509	PoolA_TRAF7_2227408_2227510
chr16	2177510	2177580	PoolB_TRAF7_2227499_2227581
chr16	2177581	2177669	PoolA_TRAF7_2227572_2227670
chr16	2177670	2177760	PoolB_TRAF7_2227662_2227761
chr16	2177761	2177833	PoolA_TRAF7_2227738_2227834
chr16	2177892	2177978	PoolB_TRAF7_2227893_2227979
chr16	2177979	2178050	PoolA_TRAF7_2227968_2228051
chr16	2178103	2178209	PoolB_TRAF7_2228104_2228210
chr16	68801700	68801794	CHP2_CDH1_1
chr16	68812122	68812248	CHP2_CDH1_2
chr16	68813297	68813399	CHP2_CDH1_3
chr17	7670606	7670717	CHP2_TP53_8
chr17	7673698	7673833	CHP2_TP53_7
chr17	7674191	7674294	CHP2_TP53_6
chr17	7674863	7674980	CHP2_TP53_5
chr17	7675035	7675165	CHP2_TP53_4
chr17	7675199	7675283	CHP2_TP53_3
chr17	7676033	7676167	CHP2_TP53_2
chr17	7676536	7676642	CHP2_TP53_1
chr17	39723960	39724087	CHP2_ERBB2_1
chr17	39724701	39724808	CHP2_ERBB2_2
chr17	39725072	39725200	CHP2_ERBB2_3
chr17	58354870	58354966	PoolA_RNF43_56432231_56432327
chr17	58354991	58355085	PoolB_RNF43_56432352_56432446
chr17	58357424	58357519	PoolA_RNF43_56434785_56434880
chr17	58357520	58357595	PoolB_RNF43_56434869_56434956
chr17	58357750	58357848	PoolA_RNF43_56435111_56435209
chr17	58357868	58357962	PoolB_RNF43_56435229_56435323
chr17	58357963	58357990	PoolA_RNF43_56435259_56435351
chr17	58358037	58358125	PoolB_RNF43_56435398_56435486
chr17	58358126	58358193	PoolA_RNF43_56435470_56435554
chr17	58358219	58358314	PoolB_RNF43_56435580_56435675
chr17	58358315	58358345	PoolA_RNF43_56435613_56435706
chr17	58358664	58358760	PoolB_RNF43_56436025_56436121
chr17	58358770	58358848	PoolA_RNF43_56436131_56436209
chr17	58360112	58360205	PoolB_RNF43_56437473_56437566
chr17	58360206	58360276	PoolA_RNF43_56437555_56437637
chr17	58360698	58360795	PoolB_RNF43_56438059_56438156
chr17	58360821	58360918	PoolA_RNF43_56438182_56438279
chr17	58360938	58361020	PoolB_RNF43_56438299_56438381
chr17	58362491	58362586	PoolA_RNF43_56439852_56439947
chr17	58362598	58362688	PoolB_RNF43_56439959_56440049
chr17	58363206	58363287	PoolA_RNF43_56440567_56440648
chr17	58363288	58363363	PoolB_RNF43_56440635_56440724
chr17	58363514	58363609	PoolA_RNF43_56440875_56440970
chr17	58363610	58363671	PoolB_RNF43_56440938_56441032
chr17	58370854	58370952	PoolA_RNF43_56448215_56448313
chr17	58370953	58371000	PoolB_RNF43_56448279_56448361
chr17	58371001	58371079	PoolA_RNF43_56448354_56448440
chr17	58415279	58415366	PoolB_RNF43_56492640_56492727
chr17	58415367	58415439	PoolA_RNF43_56492716_56492800
chr17	58415501	58415595	PoolB_RNF43_56492862_56492956
chr17	58415596	58415663	PoolA_RNF43_56492946_56493024
chr18	51048730	51048843	CHP2_SMAD4_1
chr18	51049187	51049307	CHP2_SMAD4_2
chr18	51054821	51054932	CHP2_SMAD4_3
chr18	51058182	51058308	CHP2_SMAD4_4
chr18	51059882	51059991	CHP2_SMAD4_5
chr18	51065445	51065561	CHP2_SMAD4_6
chr18	51067030	51067149	CHP2_SMAD4_7
chr18	51076659	51076749	CHP2_SMAD4_8
chr18	51078289	51078404	CHP2_SMAD4_9
chr19	1206979	1207105	CHP2_STK11_1
chr19	1220312	1220451	CHP2_STK11_2
chr19	1220482	1220604	CHP2_STK11_3
chr19	1221238	1221333	CHP2_STK11_4
chr19	1223016	1223145	CHP2_STK11_5
chr19	3118884	3118975	CHP2_GNA11_1
chr19	17834808	17834925	CHP2_JAK3_3
chr19	17837178	17837265	CHP2_JAK3_2
chr19	17843326	17843416	CHP2_JAK3_1
chr2	29209707	29209814	CHP2_ALK_2
chr2	29220742	29220863	CHP2_ALK_1
chr2	208248380	208248482	CHP2_IDH1_1
chr2	211424180	211424265	CHP2_ERBB4_8
chr2	211665327	211665455	CHP2_ERBB4_7
chr2	211712075	211712185	CHP2_ERBB4_6
chr2	211713564	211713690	CHP2_ERBB4_5
chr2	211722409	211722514	CHP2_ERBB4_4
chr2	211725040	211725142	CHP2_ERBB4_3
chr2	211787995	211788081	CHP2_ERBB4_2
chr2	211947351	211947444	CHP2_ERBB4_1
chr20	37403264	37403366	CHP2_SRC_1
chr20	58909342	58909449	CHP2_GNAS_1
chr20	58909508	58909617	CHP2_GNAS_2
chr22	23791767	23791877	CHP2_SMARCB1_1
chr22	23801014	23801124	CHP2_SMARCB1_2
chr22	23803291	23803411	CHP2_SMARCB1_3
chr22	23834073	23834204	CHP2_SMARCB1_4
chr22	29603957	29604052	PoolA_NF2_29999946_30000041
chr22	29604053	29604140	PoolB_NF2_30000030_30000129
chr22	29636677	29636765	PoolA_NF2_30032666_30032754
chr22	29636766	29636832	PoolB_NF2_30032743_30032821
chr22	29636833	29636913	PoolA_NF2_30032811_30032902
chr22	29639061	29639153	PoolB_NF2_30035050_30035142
chr22	29639154	29639237	PoolA_NF2_30035134_30035226
chr22	29642142	29642220	PoolB_NF2_30038131_30038209
chr22	29642221	29642291	PoolA_NF2_30038198_30038280
chr22	29642292	29642351	PoolB_NF2_30038259_30038340
chr22	29654598	29654689	PoolA_NF2_30050587_30050678
chr22	29654690	29654754	PoolB_NF2_30050659_30050743
chr22	29655554	29655640	PoolA_NF2_30051543_30051629
chr22	29655640	29655727	PoolB_NF2_30051629_30051716
chr22	29658121	29658214	PoolA_NF2_30054110_30054203
chr22	29658215	29658289	PoolB_NF2_30054192_30054278
chr22	29661113	29661202	PoolA_NF2_30057102_30057191
chr22	29661203	29661285	PoolB_NF2_30057180_30057274
chr22	29661286	29661359	PoolA_NF2_30057263_30057348
chr22	29661360	29661427	PoolB_NF2_30057337_30057416
chr22	29664928	29665016	PoolA_NF2_30060917_30061005
chr22	29665017	29665070	PoolB_NF2_30060987_30061059
chr22	29668307	29668395	PoolA_NF2_30064296_30064384
chr22	29668396	29668471	PoolB_NF2_30064374_30064460
chr22	29671783	29671871	PoolA_NF2_30067772_30067860
chr22	29671872	29671903	PoolB_NF2_30067801_30067892
chr22	29673240	29673328	PoolA_NF2_30069229_30069317
chr22	29673329	29673394	PoolB_NF2_30069297_30069383
chr22	29673465	29673556	PoolA_NF2_30069454_30069545
chr22	29674810	29674898	PoolB_NF2_30070799_30070887
chr22	29674899	29674968	PoolA_NF2_30070864_30070957
chr22	29678137	29678224	PoolB_NF2_30074126_30074213
chr22	29678225	29678279	PoolA_NF2_30074193_30074268
chr22	29678280	29678353	PoolB_NF2_30074257_30074342
chr22	29681357	29681436	PoolA_NF2_30077346_30077425
chr22	29681437	29681506	PoolB_NF2_30077414_30077495
chr22	29681507	29681577	PoolA_NF2_30077484_30077566
chr22	29681578	29681630	PoolB_NF2_30077550_30077619
chr22	29682944	29683035	PoolA_NF2_30078933_30079024
chr22	29683036	29683107	PoolB_NF2_30079013_30079096
chr22	29694647	29694739	PoolA_NF2_30090636_30090728
chr22	29694740	29694831	PoolB_NF2_30090721_30090820
chr3	10142082	10142170	CHP2_VHL_1
chr3	10146503	10146622	CHP2_VHL_2
chr3	10149735	10149843	CHP2_VHL_3
chr3	37025717	37025842	CHP2_MLH1_1
chr3	41224539	41224656	CHP2_CTNNB1_1
chr3	52402193	52402288	PoolA_BAP1_52436209_52436304
chr3	52402406	52402503	PoolB_BAP1_52436422_52436519
chr3	52402533	52402612	PoolA_BAP1_52436549_52436628
chr3	52402613	52402671	PoolB_BAP1_52436603_52436687
chr3	52402672	52402750	PoolA_BAP1_52436676_52436766
chr3	52402786	52402883	PoolB_BAP1_52436802_52436899
chr3	52402884	52402930	PoolA_BAP1_52436856_52436946
chr3	52403041	52403133	PoolB_BAP1_52437057_52437149
chr3	52403134	52403216	PoolA_BAP1_52437138_52437232
chr3	52403217	52403301	PoolB_BAP1_52437224_52437317
chr3	52403507	52403595	PoolA_BAP1_52437523_52437611
chr3	52403596	52403660	PoolB_BAP1_52437585_52437676
chr3	52403661	52403739	PoolA_BAP1_52437660_52437755
chr3	52403759	52403841	PoolB_BAP1_52437775_52437857
chr3	52403842	52403905	PoolA_BAP1_52437835_52437921
chr3	52404414	52404504	PoolB_BAP1_52438430_52438520
chr3	52404505	52404590	PoolA_BAP1_52438511_52438606
chr3	52404595	52404681	PoolB_BAP1_52438611_52438697
chr3	52405040	52405131	PoolA_BAP1_52439056_52439147
chr3	52405141	52405232	PoolB_BAP1_52439157_52439248
chr3	52405233	52405324	PoolA_BAP1_52439246_52439340
chr3	52405673	52405761	PoolB_BAP1_52439689_52439777
chr3	52405762	52405851	PoolA_BAP1_52439769_52439867
chr3	52405852	52405932	PoolB_BAP1_52439856_52439948
chr3	52405933	52405994	PoolA_BAP1_52439935_52440010
chr3	52406187	52406282	PoolB_BAP1_52440203_52440298
chr3	52406283	52406363	PoolA_BAP1_52440288_52440379
chr3	52406364	52406438	PoolB_BAP1_52440369_52440454
chr3	52406753	52406845	PoolA_BAP1_52440769_52440861
chr3	52406846	52406906	PoolB_BAP1_52440828_52440922
chr3	52406907	52406972	PoolA_BAP1_52440909_52440988
chr3	52407103	52407187	PoolB_BAP1_52441119_52441203
chr3	52407188	52407281	PoolA_BAP1_52441200_52441297
chr3	52407297	52407393	PoolB_BAP1_52441313_52441409
chr3	52407410	52407486	PoolA_BAP1_52441426_52441502
chr3	52407890	52407984	PoolB_BAP1_52441906_52442000
chr3	52407985	52408077	PoolA_BAP1_52441999_52442093
chr3	52408078	52408154	PoolB_BAP1_52442082_52442170
chr3	52408414	52408506	PoolA_BAP1_52442430_52442522
chr3	52408507	52408585	PoolB_BAP1_52442511_52442601
chr3	52408586	52408659	PoolA_BAP1_52442598_52442675
chr3	52409482	52409578	PoolB_BAP1_52443498_52443594
chr3	52409596	52409692	PoolA_BAP1_52443612_52443708
chr3	52409693	52409720	PoolB_BAP1_52443637_52443736
chr3	52409880	52409968	PoolA_BAP1_52443896_52443984
chr3	179198988	179199093	CHP2_PIK3CA_1
chr3	179199144	179199247	CHP2_PIK3CA_2
chr3	179203677	179203782	CHP2_PIK3CA_3
chr3	179209618	179209737	CHP2_PIK3CA_4
chr3	179210114	179210198	CHP2_PIK3CA_5
chr3	179210282	179210372	CHP2_PIK3CA_6
chr3	179218236	179218317	CHP2_PIK3CA_7
chr3	179221000	179221130	CHP2_PIK3CA_8
chr3	179230031	179230108	CHP2_PIK3CA_9
chr3	179234209	179234309	CHP2_PIK3CA_10
chr3	179234353	179234449	CHP2_PIK3CA_11
chr4	1801825	1801926	CHP2_FGFR3_1
chr4	1804355	1804460	CHP2_FGFR3_2
chr4	1806107	1806203	CHP2_FGFR3_3
chr4	1806585	1806672	CHP2_FGFR3_4
chr4	1807155	1807279	CHP2_FGFR3_5
chr4	54274815	54274936	CHP2_PDGFRA_1
chr4	54277935	54278028	CHP2_PDGFRA_2
chr4	54278372	54278486	CHP2_PDGFRA_3
chr4	54285858	54285987	CHP2_PDGFRA_4
chr4	54695489	54695618	CHP2_KIT_1
chr4	54725992	54726080	CHP2_KIT_2
chr4	54727252	54727347	CHP2_KIT_3
chr4	54727410	54727529	CHP2_KIT_4
chr4	54728005	54728113	CHP2_KIT_5
chr4	54729331	54729396	CHP2_KIT_6
chr4	54731271	54731358	CHP2_KIT_7
chr4	54733115	54733192	CHP2_KIT_8
chr4	54736508	54736585	CHP2_KIT_9
chr4	55079922	55080041	CHP2_KDR_9
chr4	55080084	55080204	CHP2_KDR_8
chr4	55087609	55087693	CHP2_KDR_7
chr4	55088912	55089001	CHP2_KDR_6
chr4	55094810	55094892	CHP2_KDR_5
chr4	55096278	55096381	CHP2_KDR_4
chr4	55106786	55106904	CHP2_KDR_3
chr4	55113408	55113488	CHP2_KDR_2
chr4	55114072	55114192	CHP2_KDR_1
chr4	152324259	152324340	CHP2_FBXW7_5
chr4	152326126	152326217	CHP2_FBXW7_4
chr4	152328204	152328325	CHP2_FBXW7_3
chr4	152329701	152329774	CHP2_FBXW7_2
chr4	152337750	152337871	CHP2_FBXW7_1
chr5	112838175	112838265	CHP2_APC_1
chr5	112838861	112838969	CHP2_APC_2
chr5	112839447	112839571	CHP2_APC_3
chr5	112839619	112839746	CHP2_APC_4
chr5	112839871	112840006	CHP2_APC_5
chr5	112840044	112840165	CHP2_APC_6
chr5	112840224	112840338	CHP2_APC_7
chr5	150054031	150054129	CHP2_CSF1R_2
chr5	150073429	150073510	CHP2_CSF1R_1
chr5	171410498	171410612	CHP2_NPM1_1
chr7	55143352	55143433	CHP2_EGFR_1
chr7	55154100	55154226	CHP2_EGFR_2
chr7	55165270	55165360	CHP2_EGFR_3
chr7	55173943	55174036	CHP2_EGFR_4
chr7	55174719	55174847	CHP2_EGFR_5
chr7	55181273	55181397	CHP2_EGFR_6
chr7	55181430	55181552	CHP2_EGFR_7
chr7	55191815	55191935	CHP2_EGFR_8
chr7	116699562	116699647	CHP2_MET_1
chr7	116700102	116700216	CHP2_MET_2
chr7	116763078	116763197	CHP2_MET_3
chr7	116771825	116771943	CHP2_MET_4
chr7	116777374	116777488	CHP2_MET_5
chr7	116783354	116783438	CHP2_MET_6
chr7	129205223	129205347	CHP2_SMO_1
chr7	129206117	129206222	CHP2_SMO_2
chr7	129206497	129206578	CHP2_SMO_3
chr7	129210429	129210522	CHP2_SMO_4
chr7	129211659	129211771	CHP2_SMO_5
chr7	140753303	140753421	CHP2_BRAF_2
chr7	140781592	140781715	CHP2_BRAF_1
chr7	148811615	148811699	CHP2_EZH2_1
chr8	38424623	38424736	CHP2_FGFR1_2
chr8	38428334	38428457	CHP2_FGFR1_1
chr9	5073730	5073857	CHP2_JAK2_1
chr9	21970942	21971067	CHP2_CDKN2A_2
chr9	21971092	21971220	CHP2_CDKN2A_1
chr9	77794460	77794582	CHP2_GNAQ_1
chr9	130862908	130862991	CHP2_ABL1_1
chr9	130872056	130872143	CHP2_ABL1_2
chr9	130872893	130873030	CHP2_ABL1_3
chr9	130874921	130875018	CHP2_ABL1_4
chr9	136496313	136496433	CHP2_NOTCH1_3
chr9	136503311	136503427	CHP2_NOTCH1_2
chr9	136504886	136504995	CHP2_NOTCH1_1
chr1	67395805	67395908	chr1_67861488_67861591
chr1	179551365	179551451	chr1_179520500_179520586
chr10	98459503	98459600	chr10_100219260_100219357
chr11	16111802	16111872	chr11_16133348_16133418
chr12	884698	884768	chr12_993864_993934
chr13	38859459	38859561	chr13_39433596_39433698
chr14	50302990	50303078	chr14_50769708_50769796
chr15	34236735	34236819	chr15_34528936_34529020
chr16	70269595	70269712	chr16_70303498_70303615
chr17	73201544	73201650	chr17_71197683_71197789
chr18	23833822	23833910	chr18_21413786_21413874
chr19	10156366	10156448	chr19_10267042_10267124
chr2	168932447	168932535	chr2_169788957_169789045
chr2	227032244	227032353	chr2_227896960_227897069
chr20	6119429	6119519	chr20_6100076_6100166
chr21	42903450	42903555	chr21_44323560_44323665
chr22	20786960	20787071	chr22_21141248_21141359
chr3	4362001	4362105	chr3_4403685_4403789
chr4	5748159	5748233	chr4_5749886_5749960
chr5	83538746	83538847	chr5_82834565_82834666
chr6	146433986	146434073	chr6_146755122_146755209
chr7	48410551	48410663	chr7_48450148_48450260
chr8	93923688	93923763	chr8_94935916_94935991
chr9	97428465	97428532	chr9_100190747_100190814

## Sheet: Sup Table2 - Sequencing QC
Supplementary Table 2. Sequencing QC, mapped to targets on the hg38 reference sequence
Sample ID	Total reads	Total mapped	Bases covered at 1x	Median depth	% bases covered at x100
12H12290	3791777	3513209	45551	3386.26	0.976279
18H29915	5569992	5076047	45617	3642.12	0.992991
18H31162	3951681	3092275	45511	2623.68	0.984208
18H40025	11995868	9425733	45551	7156.02	0.996233
19H37335	7270462	6529838	45551	6846.13	0.996167
30789600Y	2718738	2593987	45512	1914.05	0.902116
32150382F	3256447	3138438	45512	3117.02	0.967868
32150385G	3325097	3233420	45617	3021.91	0.990757
32150388H	2802611	2697639	45511	2341.91	0.985194
32150391E	1930560	1871142	45551	1658.17	0.910899
32150393W	3086154	2970144	45618	2803.88	0.97617
32150396X	3643250	3536964	45513	3017.49	0.974067
32150399Y	2108937	2018808	45619	1808.02	0.949864
32150401S	2106521	2010163	45512	1752.13	0.957465
32150404T	2648276	2574014	45538	2023.31	0.95902
32150405C	2332244	2267101	45551	1497.73	0.957136
32150407U	1465040	1416865	45551	1090.99	0.916594
32150410R	2427268	2306081	45512	2146.4	0.958954
32150418L	2773368	2684972	45512	2432.96	0.984734
32150422R	2044042	1993229	45618	1443.69	0.928377
32150424J	2432449	2376809	45463	1446.25	0.967715
32150425S	2240446	2157670	45385	1669.74	0.899663
32150431Q	2046635	1956225	45512	1074.88	0.947104
32150434R	1643509	1592913	45464	678.26	0.898743
32150437S	1891433	1802797	45464	1427.09	0.954661
32153310B	2508960	2370141	45620	2242.8	0.946929
32153323K	1506641	1431863	45511	1144.1	0.920295
32153324T	2923448	2747852	45657	2526.62	0.976323
32153327U	1471856	1436415	45511	613.85	0.878483
32153328D	1872174	1756250	45551	1528.11	0.916221
32153329M	1972351	1908548	45465	1412.65	0.930195
32153330R	1188205	1157953	45464	584.13	0.879643
32153368J	2305529	2203372	45504	1851.91	0.957355
32153375Q	2101751	1999752	45551	1786.99	0.959458
32153380E	2983537	2886846	45466	2349.4	0.972687
32153384P	2021501	1939827	45464	1532.49	0.951222
32153385X	2419115	2292325	45657	1862.95	0.961823
32153391V	1672759	1627267	45464	904.82	0.924742
32153396P	1638060	1536422	44200	696.69	0.511477
32153436A	2089385	2020281	45465	1144.53	0.908205
32153438S	1630357	1597157	45512	567.44	0.878877
32153440F	2597646	2528847	45465	1576.05	0.941607
32153446H	2796626	2692543	45551	2142.09	0.957245
32153468Q	2693639	2594746	45657	2065.28	0.964539
32153469Y	2408295	2274661	45514	1990.6	0.966861
32153470D	2059366	1924573	45523	1627.37	0.948419
32153471M	2336666	2211800	45514	1950.52	0.963948
32153472V	1309890	1230340	45571	795.61	0.878307
32153473E	1461878	1408141	45571	967.81	0.924479
32153477P	2446651	2293612	45511	2174.56	0.974198
32153478X	1860894	1746476	45551	1787.08	0.953741
32153479G	2428205	2324834	45611	2089.05	0.968197
32153482D	2178704	2072953	45511	1675.58	0.970409
32153483M	1650027	1556044	45442	1024.87	0.856142
32153510P	1417123	1284287	45512	1396.05	0.946842
32153511X	1605064	1454855	45467	966.99	0.879753
32153512G	3897472	3209541	45512	2968.35	0.991567
32153513Q	1575995	1450194	45570	706.45	0.890792
32153514Y	2450376	2301549	45570	1241.47	0.919967
32153515H	2173437	2022913	45512	1561.14	0.955449
32153516R	2041850	1913912	45511	1144.25	0.935036
32153517A	2070403	1889450	45538	1307.06	0.928312
32153520W	2773762	2620906	45511	2109.69	0.97387
32153523X	2990839	2737334	45520	2293.37	0.963488
32153581B	2678986	2467768	45551	2186.26	0.963072
32153583T	1685449	1601949	45513	1278.78	0.941234
32153584C	966612	949522	45512	163.29	0.685343
32153585L	1986060	1862210	45513	1510.78	0.948572
32153586U	1485937	1453256	45424	217.83	0.743188
32153588M	1383867	1350799	45507	289.3	0.791528
32153589V	1054209	1031536	45406	305.58	0.806378
32153593B	1542833	1468439	45468	968.27	0.889368
32153594K	2842393	2572419	45551	2529.55	0.953172
32153596C	1853949	1771216	45511	1348.78	0.956238
32153597L	2091407	1954074	45504	1431.55	0.916397
32153599D	3305692	3000457	45464	2266.04	0.94993
32153600N	1616895	1569734	45465	716.81	0.910308
32153601W	2377944	2182323	45551	2223.63	0.968394
32153602F	1363903	1309424	45512	750.09	0.871736
32153607Y	2488236	2323240	45630	1800.12	0.946272
32153611E	1162476	1054491	45512	634.56	0.86878
32153614F	2672467	2525604	45551	1571.07	0.952536
32153616X	1691664	1444771	45506	1156.53	0.893639
32153617G	1099616	1034798	45388	879.6	0.894384
32153620D	1642409	1465811	45551	1353.12	0.87719
32153621M	2502647	2337474	45576	1797.86	0.922267
32153624N	2738996	2589905	45512	2053.08	0.957508
32153625W	1168127	1128099	45511	747.62	0.867224
32153626F	2095853	1950063	45511	1846.45	0.933043
32153627P	2041847	1899972	45515	1360.75	0.949667
32153628X	2788281	2626976	45512	2257.53	0.963904
32153674B	2574284	2295740	45576	1908.39	0.955077
32153675K	3002561	2491446	45512	2122.07	0.978973
32153676T	3081880	2721668	45551	2419.13	0.975841
32153677C	2497299	1734291	45551	1470.02	0.959217
32153680Y	3235818	2516419	45551	2393.11	0.966379
32153683A	3153725	2827556	45551	2652.81	0.974636
32153686B	3146869	2646122	45512	2446.24	0.971986
32153687K	3133698	2817952	45513	2427.19	0.975797
32153688T	5800081	3509876	45512	2572.78	0.984799
32153689C	2988040	2504091	45551	2597.08	0.98147
32153692Y	2022018	1443998	45551	1212.11	0.825127
32153694R	3002991	2737242	45570	2410.58	0.959326
32153695A	3007826	2721922	45465	2198.56	0.969139
32153698B	3080637	2859377	45504	2591.95	0.965788
32153699K	3067436	2771833	45511	2913.07	0.97341
32153702M	3113732	2618530	45504	2279.97	0.983441
32153704E	3385960	2809152	45514	2544.54	0.966861
32153706W	3388409	2232546	45550	1881.56	0.957224
32153707F	3588982	3160104	45657	3165.53	0.972972
32153710C	2322309	2042708	45551	1779.88	0.942833
32153711L	4782784	3146356	45618	2147.87	0.980068
32153712U	3159862	2625388	45512	2309.92	0.968285
32153713D	2758272	2505750	45551	2030.93	0.959874
32153718W	2490844	2237871	45512	2049.27	0.977199
32153741J	1941348	1826716	45551	1715.91	0.962502
32153742S	2424224	2228350	45551	2203.04	0.960881
32153745T	657728	529389	45465	432	0.792251
32153748U	2614265	2260862	45657	2023.48	0.974176
32153749D	3186643	2527726	45512	2052.4	0.958713
32153750H	2645635	2396471	45465	2022.58	0.970081
32153751R	3964364	2992409	45465	2522.88	0.983682
32153752A	3901764	2935217	45551	1820.92	0.967102
32153753J	1516739	1482348	44027	39.37	0.515529
32153754S	1509115	1433293	45310	134.19	0.638733
32153755B	3554098	2573666	45502	2202.75	0.954946
32153756K	3381610	2726181	45514	2480.22	0.9802
32153757T	3813652	2630812	45463	1759.69	0.961582
32153759L	3555618	2930926	45551	2670.11	0.984208
32153760Q	3150621	2412975	45270	1534.5	0.807364
32153778S	3342337	2967604	45512	2619.72	0.971176
32153779B	2033936	1883231	45512	1107.68	0.94855
32153782X	3655631	3010074	45551	2129.99	0.962984
32153783G	3634983	3188311	45504	2625.76	0.928728
32153784Q	3448810	3207750	45551	3189.88	0.976586
32153785Y	3876880	2910271	45618	1635.96	0.967277
32153786H	2139970	1955148	45464	1781.02	0.964692
32153787R	2785161	2435696	45473	956.23	0.943709
32153789J	2482007	1962312	45602	1746.78	0.96064
32153790N	1496334	833850	43192	345.6	0.476958
32153792F	3312442	2679438	45535	2682.7	0.976389
32153794X	2611722	2358103	45466	2156.09	0.956523
32153797Y	3510987	2727998	45551	2524.4	0.962656
32153800B	2980363	1959071	45551	1351.19	0.909979
32153804L	2093541	1994714	45512	1144.19	0.897867
32153808V	2683255	2545408	45514	2417.08	0.948353
32153809E	1477835	1429723	45465	1077.03	0.898305
32153810J	1575449	1545347	45551	416.72	0.841708
32153814T	3740142	2283225	45512	1731.87	0.950368
32153815C	4677194	3997175	45551	3382.45	0.945133
32153817U	2967123	2566908	45551	2024.05	0.956873
32153822J	3529406	3275624	45551	3042.93	0.976213
32153823S	4160086	3838750	45657	3570.8	0.965963
32153824B	1908967	1832456	45463	1039.12	0.938694
32153825K	2828834	2684201	45551	2078	0.972687
32153826T	1875350	1774827	45468	1309.68	0.957946
32153827C	2411378	2106453	45512	2067.88	0.965722
32153828L	2799202	2517399	45512	2313.78	0.976761
32153829U	2755621	2477465	45618	2227.84	0.932408
32153833A	1123876	970076	42287	443.9	0.47974
32153834J	1739484	1633866	44455	855.52	0.771355
32153835S	2595118	2411382	45504	1971.48	0.917689
32153838T	2650067	2444030	42977	1575.8	0.829617
32153842Y	1746163	1582013	45512	1413	0.94441
32153843H	3345740	3027483	45618	2845.29	0.967671
32153844R	3347495	3079207	45539	2872.46	0.960312
32153845A	2647808	2434207	45657	2381.97	0.976038
32153848B	3163648	2925552	45551	2787.83	0.983463
32153849K	1812423	1663508	45521	1697.43	0.947323
32153851X	3808280	3540540	45551	3442.96	0.981251
32153852G	1047424	967580	45382	856.97	0.823112
32153853Q	2762241	2619534	45511	2389.24	0.978097
32153854Y	2984696	2722972	45504	2229.37	0.959151
32153857A	2511538	2408173	45551	1188.49	0.927589
32153858J	1157868	1059383	45511	850.16	0.81446
32153863X	2038018	1962193	45512	1301.95	0.943972
32153868R	1242940	1171829	45512	1012.08	0.883148
32153870E	1557678	1464098	45512	1504.63	0.933503
32153874P	1886432	1809875	45512	1475.33	0.939679
32153876G	2265585	2186675	45465	1866.32	0.962108
32153877Q	2092327	2004748	45513	1638.52	0.960903
32155113A	1245757	1122893	45551	1122.98	0.903846
PMP-102-11	3501507	3376086	45504	2777.38	0.977506
PMP-121-11	3976871	3579709	45551	3176.52	0.979608
PMP-13-10	3882730	3618438	45512	2718.06	0.984799
PMP-143-12	4265511	3963301	45551	2998.42	0.969139
PMP-149-12	3391320	3141204	45551	2715.68	0.970256
PMP-17-10	5274544	5004345	45551	4470.71	0.993626
PMP-18-10	5440694	5129265	45551	4564.74	0.994962
PMP-187-12	4475159	4036028	45519	3376.91	0.98837
PMP-258-13	4907557	4616711	45551	3391.85	0.987055
PMP-263-13	5242481	4458946	45551	3782.09	0.993407
PMP-267-13	5101707	4480832	45657	3974.64	0.991042
PMP-272-13	5575764	4961463	45551	4905.47	0.994283
PMP-29-10	4774762	4561303	45551	3947.15	0.994283
PMP-309-13	5517408	4863568	45513	2879	0.984339
PMP-318-14	4485092	4328041	45618	4145.17	0.996364
PMP-380-14	6416197	5683250	45551	5415.42	0.996605
PMP-410-14	3662388	3569525	45463	850.37	0.912454
PMP-425-15	4042751	3826435	45512	3282.44	0.98653
PMP-429-15	4727523	4535955	45551	3096.36	0.988348
PMP-43-10	2647171	2573591	45512	1746.68	0.968372
PMP-436-16	3129967	2938827	45657	2488.75	0.966948
PMP-44-10	4222771	4058937	45512	3693.96	0.992356
PMP-468-16	5356668	5042184	45657	4411.62	0.983441
PMP-484-16	4475511	4047822	45657	4301.99	0.987581
PMP-49-11	4654652	4376076	45551	3844.49	0.991786
PMP-510-17	6388824	5096345	45551	4532.89	0.994656
PMP-51-11	3959992	3776655	45657	3541.75	0.986902
PMP-534-17	4392825	4128409	45516	4026.4	0.993604
PMP-538-17	3431344	3270772	45551	2258.05	0.962196
PMP-55-11	4620711	4313631	45512	4170.47	0.995795
PMP-558-17	6301313	5387048	45551	5631.17	0.994459
PMP-56-11	3091756	2972858	45504	2507.06	0.968591
PMP-575-17	3129543	3037189	45464	1051.72	0.932386
PMP-582-17	6094309	5678064	45657	5149.31	0.984493
PMP-62-11	3544434	3428579	45512	2250.44	0.971614
PMP-66-11	4786891	4590683	45551	3953.93	0.989027
PMP-76-11	2898768	2778600	45617	2597.74	0.984142
PMP-81-11	3905098	3784749	45512	2962.63	0.986464
PMP-82-11	3559864	3392771	45512	3151.19	0.983704
PMP-88-11	4497747	4275049	45610	3648.06	0.995291
PMP-97-11	3739069	3462202	45551	3443.23	0.989333
